# Supplementary material for: Trophic specialization and morphological divergence between two sympatric species in Lake Catemaco, Mexico
Source: Ecol Evol. 2018 Apr 19;8(10):4867–75. doi: 10.1002/ece3.4042 (PMC5980260; doi:10.1002/ece3.4042)
Supplement: Supplementary file 1 [file ECE3-8-4867-s001.xlsx]

## Sheet: Individuals Isotopes (A)
Table A. Stable isotopes, locality, habitat information and species information
Species	Locality	Sample type	Season	Habitat	ID	d13C	d15N	Voucher Number
Astyanaxaeneus	Fish	Isla Agaltepec	Wet	Pelagic	aa1	-21.1762	6.6563	Agal A T391
Astyanaxaeneus	Fish	Isla Agaltepec	Wet	Pelagic	aa2	-20.7372	6.4924	Agal A T393
Astyanaxaeneus	Fish	Isla Changos	Wet	Pelagic	aa3	-21.0222	6.1134	Chan A. T404
Astyanaxaeneus	Fish	Isla changos	Wet	Pelagic	aa4	-20.4482	7.0914	Chan A. T406
Astyanaxaeneus	Fish	Isla Changos	Wet	Pelagic	aa5	-20.6972	6.9293	Chan A. T407
Astyanaxaeneus	Fish	Isla Changos	Wet	Pelagic	aa6	-20.5342	6.8863	Chan A. T408
Astyanaxaeneus	Fish	Isla Changos	Wet	Pelagic	aa7	-21.1302	6.4473	Chan A. T409
Astyanaxaeneus	Fish	Isla Changos	Wet	Pelagic	aa8	-21.4645	6.30525	Chan A. T410
Astyanaxaeneus	Fish	Isla Changos	Wet	Pelagic	aa9	-22.2422	6.6	Chan A. aa9
Astyanaxaeneus	Fish	Isla Changos	Wet	Pelagic	aa10	-21.5122	6.0594	Chan A. T413
Astyanaxaeneus	Fish	Isla Changos	Wet	Pelagic	aa11	-20.6872	6.6294	Chan A. T414
Astyanaxaeneus	Fish	Isla Changos	Wet	Pelagic	aa12	-21.1182	6.3754	Chan A.T398
Astyanaxaeneus	Fish	Margarita	Wet	Pelagic	aa37	-20.1593	6.94252	Ind. 3 prom
Astyanaxaeneus	Fish	Coyame	Wet	Litoral	aa16	-20.2092	7.2644	Coy A. T317
Astyanaxaeneus	Fish	Coyame	Wet	Litoral	aa17	-20.7042	6.7893	Coy A. T322
Astyanaxaeneus	Fish	Coyame	Wet	Litoral	aa18	-20.3575	7.06525	Coy A. T330
Astyanaxaeneus	Fish	Coyame	Wet	Litoral	aa19	-21.2872	6.5694	Coy A.T318
Astyanaxaeneus	Fish	Coyame	Wet	Litoral	aa20	-21.0292	6.7494	Coy A.T319
Astyanaxaeneus	Fish	Coyame	Wet	Litoral	aa21	-20.7852	6.7123	Coy A.T320
Astyanaxaeneus	Fish	Coyame	Wet	Litoral	aa22	-21.1942	6.5803	Coy A.T329
Astyanaxaeneus	Fish	Tebanca	Wet	River	aa24	-20.0342	6.6	Teb A. aa24
Astyanaxaeneus	Fish	Tebanca	Wet	River	aa26	-21.4162	6.1173	Teb A. T304
Astyanaxaeneus	Fish	Tebanca	Wet	River	aa27	-20.6192	6.4243	Teb A. T305
Astyanaxaeneus	Fish	Tebanca	Wet	River	aa28	-21.4212	6.2353	Teb A. T306
Astyanaxaeneus	Fish	Tebanca	Wet	River	aa29	-21.7255	6.28525	Teb A. T307
Astyanaxaeneus	Fish	Tebanca	Wet	River	aa30	-19.9122	7.0304	Teb A. T47
Astyanaxaeneus	Fish	Tebanca	Wet	River	aa31	-20.7672	6.6054	Teb A. T48
Astyanaxaeneus	Fish	Tebanca	Wet	River	aa32	-19.0462	6.6574	Teb A. T51
Astyanaxaeneus	Fish	Tebanca	Wet	River	aa33	-21.1792	5.9534	Teb A. T62
Astyanaxaeneus	Fish	Coyame	Dry	Litoral	aa13	-21.7332	6.1773	Coy A. T171
Astyanaxaeneus	Fish	Coyame	Dry	Litoral	aa14	-19.7452	7.2423	Coy A. T172
Astyanaxaeneus	Fish	Coyame	Dry	Litoral	aa15	-21.9662	5.8224	Coy A. T175
Astyanaxaeneus	Fish	Coyame	Dry	Litoral	aa23	-19.9632	6.8273	Coya A. T176
Astyanaxaeneus	Fish	Tebanca	Dry	River	aa34	-20.0002	7.2783	Teb. A. T128
Astyanaxaeneus	Fish	Tebanca	Dry	River	aa36	-20.0712	7.3934	Teb. A. T157
Astyanaxcaballeroi	Fish	Isla Agaltepec	Wet	Pelagic	ca1	-20.4672	7.2033	Agal B. T390
Astyanaxcaballeroi	Fish	Isla Agaltepec	Wet	Pelagic	ca3	-20.4782	6.6114	Agal B. T395
Astyanaxcaballeroi	Fish	Isla Agaltepec	Wet	Pelagic	ca4	-20.4362	6.8634	Agal B. T396
Astyanaxcaballeroi	Fish	Isla Agaltepec	Wet	Pelagic	ca5	-20.2272	6.7414	Agal B. T397
Astyanaxcaballeroi	Fish	Isla Changos	Wet	Pelagic	ca6	-20.6872	6.4823	Chan B. T399
Astyanaxcaballeroi	Fish	Isla Changos	Wet	Pelagic	ca7	-20.3515	6.65425	Chan B. T400
Astyanaxcaballeroi	Fish	Isla Changos	Wet	Pelagic	ca8	-20.0942	7.0253	Chan B. T402
Astyanaxcaballeroi	Fish	Coyame	Wet	Litoral	ca17	-20.4682	6.8764	Coy B. T314
Astyanaxcaballeroi	Fish	Coyame	Wet	Litoral	ca18	-20.6182	7.3854	Coy B. T315
Astyanaxcaballeroi	Fish	Coyame	Wet	Litoral	ca19	-20.3212	6.8744	Coy B. T316
Astyanaxcaballeroi	Fish	Coyame	Wet	Litoral	ca20	-20.1712	7.1023	Coy B. T324
Astyanaxcaballeroi	Fish	Coyame	Wet	Litoral	ca21	-20.4652	7.0073	Coy B. T325
Astyanaxcaballeroi	Fish	Coyame	Wet	Litoral	ca23	-20.7745	7.02325	Coy B. T327
Astyanaxcaballeroi	Fish	Tebanca	Wet	River	ca35	-21.2342	6.7814	Teb B. T308
Astyanaxcaballeroi	Fish	Tebanca	Wet	River	ca36	-21.1092	6.5193	Teb B. T309
Astyanaxcaballeroi	Fish	Tebanca	Wet	River	ca37	-20.8755	6.85425	Teb B. T310
Astyanaxcaballeroi	Fish	Tebanca	Wet	River	ca38	-20.7862	7.1854	Teb B. T311
Astyanaxcaballeroi	Fish	Tebanca	Wet	River	ca39	-21.4602	7.4254	Teb B. T312
Astyanaxcaballeroi	Fish	Tebanca	Wet	River	ca40	-19.5772	7.0894	Teb B. T71
Astyanaxcaballeroi	Fish	Tebanca	Wet	River	ca41	-19.5832	7.0593	Teb B. T72
Astyanaxcaballeroi	Fish	Tebanca	Wet	River	ca42	-19.7362	7.2453	Teb B. T73
Astyanaxcaballeroi	Fish	Tebanca	Wet	River	ca43	-20.0395	6.89525	Teb B. T74
Astyanaxcaballeroi	Fish	Tebanca	Wet	River	ca44	-19.3362	7.1134	Teb B. T76
Astyanaxcaballeroi	Fish	Tebanca	Wet	River	ca45	-20.2092	7.1284	Teb B. T77
Astyanaxcaballeroi	Fish	Tebanca	Wet	River	ca46	-19.7552	7.1553	Teb B.T85
Astyanaxcaballeroi	Fish	Coyame	Dry	Litoral	ca25	-20.2865	7.26525	Coy B.T209
Astyanaxcaballeroi	Fish	Coyame	Dry	Litoral	ca11	-20.1392	7.7953	Coy B. T177
Astyanaxcaballeroi	Fish	Coyame	Dry	Litoral	ca13	-20.6012	7.3034	Coy B. T190
Astyanaxcaballeroi	Fish	Coyame	Dry	Litoral	ca15	-20.5845	7.52425	Coy B. T205
Astyanaxcaballeroi	Fish	Tebanca	Dry	River	ca27	-20.5102	7.3404	Teb B T113
Astyanaxcaballeroi	Fish	Tebanca	Dry	River	ca29	-20.0142	7.7023	Teb B T115
Astyanaxcaballeroi	Fish	Tebanca	Dry	River	ca30	-19.5662	7.8844	Teb B. T111
Astyanaxcaballeroi	Fish	Tebanca	Dry	River	ca31	-20.4112	7.7603	Teb B. T112
Astyanaxcaballeroi	Fish	Tebanca	Dry	River	ca32	-19.6582	7.8014	Teb B. T116
Astyanaxcaballeroi	Fish	Tebanca	Dry	River	ca34	-20.1702	7.7943	Teb B. T119

## Sheet: Diet (B)
Table B. Diet compositions across the two species. Biomass values given by items categories.
SPECIES	Locality	ID	Sample_No.	Season	HABITATS	Fish remains	Vegetal material	Detritus	Invertebrates
Astyanax aeneus	Coy	T172	Coy A. T172	Dry	LITORAL	6.52174	6.52174	84.7826	2.17391
Astyanax aeneus	Coy	T175	Coy A. T175	Dry	LITORAL	17.6471	0	82.3529	0
Astyanax aeneus	Coy	T176	Coya A. T176	Dry	LITORAL	65.7143	0	34.2857	0
Astyanax caballeroi	Coy	T177	Coy B. T177	Dry	LITORAL	0	13.0435	86.9565	0
Astyanax caballeroi	Coy	T182	Coy B. T182	Dry	LITORAL	50	0	0	50
Astyanax caballeroi	Coy	T190	Coy B. T190	Dry	LITORAL	0	7.69231	92.3077	0
Astyanax caballeroi	Coy	T205	Coy B. T205	Dry	LITORAL	0	0	94.1176	5.88235
Astyanax aeneus	Tebanca	T307	Teb A. T307	Wet	RIVER	73.8095	0	16.6667	9.52381
Astyanax caballeroi	Tebanca	T308	Teb B. T308	Wet	RIVER	0	5.83942	91.2409	2.91971
Astyanax caballeroi	Tebanca	T310	Teb B. T310	Wet	RIVER	0	0	91.6667	8.33333
Astyanax caballeroi	Tebanca	T312	Teb B. T312	Wet	RIVER	0	0	100	0
Astyanax caballeroi	Coy	T314	Coy B. T314	Wet	LITORAL	0	13.9535	86.0465	0
Astyanax caballeroi	Coy	T315	Coy B. T315	Wet	LITORAL	0	15.3846	0	84.6154
Astyanax caballeroi	Coy	T316	Coy B. T316	Wet	LITORAL	100	0	0	0
Astyanax aeneus	Coy	T317	Coy A. T317	Wet	LITORAL	0	0	96.7742	3.22581
Astyanax aeneus	Coy	T318	Coy A.T318	Wet	LITORAL	0	1.20482	98.7952	0
Astyanax aeneus	Coy	T319	Coy A.T319	Wet	LITORAL	0	0	100	0
Astyanax aeneus	Coy	T320	Coy A.T320	Wet	LITORAL	0	0	100	0
Astyanax aeneus	Coy	T322	Coy A. T322	Wet	LITORAL	2.04082	0	97.9592	0
Astyanax caballeroi	Coy	T324	Coy B. T324	Wet	LITORAL	0	0	0	100
Astyanax caballeroi	Coy	T328	Coy B.T328	Wet	LITORAL	100	0	0	0
Astyanax aeneus	Coy	T329	Coy A.T329	Wet	LITORAL	0	0	100	0
Astyanax aeneus	Coy	T330	Coy A. T330	Wet	LITORAL	0	29.4118	70.5882	0
Astyanax caballeroi	Isla Agaltepec	T390	Agal B. T390	Wet	PELAGIC	0	0	100	0
Astyanax caballeroi	Isla Agaltepec	T392	Agal B. T392	Wet	PELAGIC	36.6667	0	63.3333	0
Astyanax aeneus	Isla Agaltepec	T393	Agal A T393	Wet	PELAGIC	66.6667	0	33.3333	0
Astyanax caballeroi	Isla Agaltepec	T396	Agal B. T396	Wet	PELAGIC	50	0	50	0
Astyanax caballeroi	Isla Agaltepec	T397	Agal B. T397	Wet	PELAGIC	75	0	25	0
Astyanax caballeroi	Isla Changos	T398	Chan A.T398	Wet	PELAGIC	0	0	100	0
Astyanax aeneus	Isla Changos	T404	Chan A. T404	Wet	PELAGIC	0	25	75	0
Astyanax aeneus	Isla Changos	T406	Chan A. T406	Wet	PELAGIC	20	80	0	0
Astyanax aeneus	Isla Changos	T408	Chan A. T408	Wet	PELAGIC	80	0	20	0
Astyanax aeneus	Isla Changos	T410	Chan A. T410	Wet	PELAGIC	0	0	100	0
Astyanax aeneus	Isla Changos	T413	Chan A. T413	Wet	PELAGIC	0	7.14286	85.7143	7.14286

## Sheet: Morpho and ecomorpho Var(C) 
Table C. Ecomorphological variables description.
Variable	Description	Group of variables
SL	Standard length	morphological
HL	Head length	morphological
ED	Eye diameter	morphological
PROL	Preorbital length	morphological
BD	Body depth	morphological
HLcorr	Head length/Standard Length	ecomorphological
Edcorr	Eye diameter/(Head Length/Standard Length)	ecomorphological
PrOLcorr	Preorbital length/Head Length	ecomorphological
BDcorr	Body depth/Standard Length	ecomorphological
GRL	Greatest Gill raker length (E1, E4, C1, C4)	ecomorphological
GI	Gut Index (Intestine length /SL)	ecomorphological
GRN	Gill rakers number on the first right arc	ecomorphological
GL	Intestine length	ecomorphological
E1	Raker Lengths	ecomorphological
E4	Raker Lengths	ecomorphological
C1	Raker Lengths	ecomorphological
C4	Raker Lengths	ecomorphological

## Sheet: Ecomorphology+Diet (D)
Table D. Morphological measurements, morphological ratios and Log Transformed variables used in the PCA.												Allometric correction						Transformed data (z-transformation)
SPECIES	Locality	ID	Sample_No.	Season	HABITATS	Fish remains	Vegetal material	Detritus	Invertebrates	d15N	d13C	HL corr	ED_HL CORR	PROL_Cor	BD_cor	GRL/HD	GI/SL	Fish remains	Vegetal material	Detritus	Invertebrates	HL corr	ED HL CORR	PROL_Cor	BD_cor	RGRL	GI	d15N	d13C
Astyanax aeneus	Coy	T172	Coy A. T172	Dry	LITORAL	6.52	6.52	84.78	2.17	7.2	-19.7	0.279986	16.9652	0.287084	0.271751	0.086477	0.0275689	-0.431185	0.0199675	0.513123	-0.260687	0.502049	-1.391	-0.666419	-0.688578	0.426209	0.656259	0.878786	1.88858
Astyanax aeneus	Coy	T175	Coy A. T175	Dry	LITORAL	17.65	0	82.35	0	5.8	-22	0.245487	16.9459	0.289613	0.279174	0.0928734	0.0228922	-0.100594	-0.408785	0.451801	-0.353233	-1.47322	-1.39736	-0.778474	-0.343934	0.756474	-0.192268	-2.28504	-2.32851
Astyanax aeneus	Coy	T176	Coya A. T176	Dry	LITORAL	65.71	0	34.29	0	6.8	-20	0.281154	20.3803	0.240625	0.258164	0.0669271	0.0215258	1.32773	-0.408785	-0.761376	-0.353233	0.568936	-0.259972	-0.57318	-1.31943	-0.583211	-0.440183	-0.0459178	1.47465
Astyanax caballeroi	Coy	T177	Coy B. T177	Dry	LITORAL	0	13.04	86.96	0	7.8	-20.1	0.302069	21.2534	0.24125	0.288881	0.052691	0.0228513	1.56828	-0.408785	-1.20607	0.0522057	-1.06458	-1.08397	0.554894	2.48418	0.58064	0.331308	-1.25371	-1.87148
Astyanax caballeroi	Coy	T182	Coy B. T182	Dry	LITORAL	50	0	0	50	6.6	-20.5	0.281325	19.0172	0.258517	0.269626	0.0777806	0.0270613	-0.62498	-0.408785	0.815781	-0.215907	0.205928	-1.64679	-0.123295	-0.962745	0.837434	0.811362	0.928029	1.00757
Astyanax caballeroi	Coy	T190	Coy B. T190	Dry	LITORAL	0	7.69	92.31	0	7.3	-20.6	0.269642	24.0319	0.286473	0.246722	0.0530241	0.0157576	-0.62498	-0.329578	0.866789	-0.353233	-0.620046	-0.33219	1.6804	1.48476	0.783561	0.53237	-0.620571	-1.03927
Astyanax caballeroi	Coy	T205	Coy B. T205	Dry	LITORAL	0	0	94.12	5.88	7.5	-20.6	0.275346	25.8221	0.281609	0.315856	0.077682	0.0232092	-0.62498	-0.408785	0.897198	-0.353233	-0.337623	-0.930655	1.84445	-1.10943	0.523026	1.38886	-0.219495	-0.549396
Astyanax aeneus	Tebanca	T307	Teb A. T307	Wet	RIVER	73.81	0	16.67	9.52	6.3	-21.7	0.252624	17.8922	0.239067	0.340085	0.0894679	0.0257779	-0.62498	-0.408785	0.897198	-0.353233	-1.62332	-1.45951	-1.38567	-0.141705	1.78076	1.03541	-0.302161	-0.0861047
Astyanax caballeroi	Tebanca	T308	Teb B. T308	Wet	RIVER	0	5.84	91.24	2.92	6.8	-21.2	0.284476	22.7435	0.250536	0.299487	0.0717503	0.0207469	-0.564336	-0.408785	0.845689	-0.353233	-1.6338	-1.70097	0.392006	0.419658	1.54846	0.588479	-0.13059	0.0676927
Astyanax caballeroi	Tebanca	T310	Teb B. T310	Wet	RIVER	0	0	91.67	8.33	6.9	-20.9	0.284902	23.1659	0.223503	0.28427	0.0635255	0.0226153	-0.62498	-0.408785	0.897198	-0.353233	-0.121796	0.707226	-0.27679	1.08807	0.351704	0.541268	-0.596284	-0.862687
Astyanax caballeroi	Tebanca	T312	Teb B. T312	Wet	RIVER	0	0	100	0	7.4	-21.5	0.260143	22.4876	0.274518	0.307275	0.065577	0.0229508	-0.62498	1.52481	0.154869	-0.353233	-0.156285	1.15626	1.86782	0.561012	-0.644061	-2.28989	0.484283	0.725984
Astyanax caballeroi	Coy	T314	Coy B. T314	Wet	LITORAL	0	13.95	86.05	0	6.9	-20.5	0.275904	21.783	0.255478	0.289929	0.0530237	0.017652	1.35603	-0.408785	-0.785414	-0.353233	-0.18479	0.763622	0.533748	-0.0903585	-0.276777	-0.605518	-0.792143	0.00503452
Astyanax caballeroi	Coy	T315	Coy B. T315	Wet	LITORAL	0	15.38	0	84.62	7.4	-20.6	0.27383	24.2486	0.302088	0.290981	0.0744568	0.0235678	-0.62498	1.23477	0.266219	-0.353233	-1.89313	-0.751731	1.65555	1.06791	1.44504	0.831876	-1.63663	-0.536105
Astyanax caballeroi	Coy	T316	Coy B. T316	Wet	LITORAL	100	0	0	0	6.9	-20.3	0.274223	25.0162	0.245622	0.26834	0.0655648	0.0171689	-0.0306758	4.85058	-1.62672	-0.353233	-0.589454	-0.206244	0.375252	-0.0207795	1.49691	1.79509	0.54255	0.553769
Astyanax aeneus	Coy	T317	Coy A. T317	Wet	LITORAL	0	0	96.77	3.23	7.3	-20.2	0.274814	16.1928	0.245022	0.265846	0.0944414	0.0284238	1.75224	-0.408785	-1.12194	-0.353233	0.32509	0.764799	-0.646753	0.330354	-1.29449	-1.41556	0.0855461	0.390477
Astyanax aeneus	Coy	T318	Coy A.T318	Wet	LITORAL	0	1.2	98.8	0	6.6	-21.3	0.260388	20.1622	0.253442	0.31856	0.093398	0.0268861	-0.62498	-0.408785	0.897198	-0.353233	-1.25491	-1.19095	-0.780171	0.260505	1.46347	2.19767	-1.20915	-1.37591
Astyanax aeneus	Coy	T319	Coy A.T319	Wet	LITORAL	0	0	100	0	6.7	-21	0.26532	18.3552	0.22634	0.262687	0.0883521	0.0316067	-0.62498	0.0608011	0.536638	-0.0491539	-1.16837	-1.35805	-1.40774	1.12575	1.93003	1.57706	-1.75695	-1.46648
Astyanax aeneus	Coy	T320	Coy A.T320	Wet	LITORAL	0	0	100	0	6.7	-20.8	0.242865	16.7583	0.233487	0.283529	0.112711	0.0296586	-0.62498	0.44872	0.567991	-0.353233	1.76646	0.0291868	-1.49558	0.106795	-1.31826	-0.199697	2.11098	1.14048
Astyanax aeneus	Coy	T322	Coy A. T322	Wet	LITORAL	2.04	0	97.96	0	6.8	-20.7	0.242682	16.0292	0.270317	0.29562	0.108212	0.0271954	0.86078	-0.408785	-1.62672	1.77532	0.578726	-0.711415	-1.37685	-0.78721	-0.0228132	0.564159	-0.596284	0.409465
Astyanax caballeroi	Coy	T324	Coy B. T324	Wet	LITORAL	0	0	0	100	7.1	-20.2	0.300069	22.5615	0.264526	0.26256	0.061831	0.0216793	-0.62498	0.0969231	0.70305	-0.353233	-0.090196	0.949357	0.988655	-1.85068	-1.30106	-1.48677	1.01493	0.263262
Astyanax caballeroi	Coy	T328	Coy B.T328	Wet	LITORAL	100	0	0	0	7.1	-20.5	0.277971	23.7075	0.255814	0.286176	0.0770349	0.021631	-0.62498	-0.408785	0.748732	-0.102815	0.236371	1.54224	0.403488	1.35924	-0.0279026	-0.134759	1.50703	0.294971
Astyanax aeneus	Coy	T329	Coy A.T329	Wet	LITORAL	0	0	100	0	6.6	-21.2	0.26909	23.3008	0.257046	0.310016	0.085034	0.0269351	-0.62498	-0.0248899	0.676125	-0.228938	0.759172	0.522685	0.18701	0.599238	-0.334172	-0.581516	-0.148192	-0.938636
Astyanax aeneus	Coy	T330	Coy A. T330	Wet	LITORAL	0	29.41	70.59	0	7.1	-20.4	0.268488	24.6566	0.268325	0.298664	0.0657486	0.0113311	-0.62498	-0.408785	0.686871	0.00152589	0.783542	0.662548	0.855541	-0.107292	-0.758844	-0.242517	0.0141322	-0.25756
Astyanax caballeroi	Isla Agaltepec	T390	Agal B. T390	Wet	PELAGIC	0	0	100	0	7.2	-20.5	0.308396	24.4815	0.231378	0.283594	0.0547956	0.0195162	-0.62498	-0.408785	0.897198	-0.353233	-0.634038	0.437922	0.918343	0.960798	-0.652919	-0.181639	1.28677	-1.36775
Astyanax caballeroi	Isla Agaltepec	T392	Agal B. T392	Wet	PELAGIC	36.67	0	63.33	0	7.2	-20.4	0.285349	24.7066	0.257655	0.285242	0.0595594	0.0186468	-0.62498	0.508546	0.545023	-0.353233	0.268334	0.204561	1.25242	0.155423	-1.30109	-1.14304	0.0634869	0.515794
Astyanax aeneus	Isla Agaltepec	T393	Agal A T393	Wet	PELAGIC	66.67	0	33.33	0	6.5	-20.7	0.26799	23.471	0.217391	0.284635	0.0728619	0.0206146	-0.62498	0.602631	-1.62672	3.24893	0.14962	1.02113	-0.444545	0.204294	-0.194431	-0.0696875	1.19764	0.230984
Astyanax caballeroi	Isla Agaltepec	T397	Agal B. T397	Wet	PELAGIC	75	0	25	0	6.7	-20.2	0.274304	21.91	0.212364	0.281165	0.065597	0.0245955	2.34654	-0.408785	-1.62672	-0.353233	0.172078	1.27534	-0.579574	-0.846963	-0.653549	-1.23069	0.0590305	0.794908
Astyanax caballeroi	Isla Changos	T398	Chan A.T398	Wet	PELAGIC	0	0	100	0	6.4	-21.1	0.29525	22.862	0.247826	0.235915	0.0621981	0.0231065	-0.62498	-0.408785	-1.62672	3.90387	1.65193	0.462395	-0.351052	-1.1153	-0.846334	-0.412344	0.566838	1.07972
Astyanax aeneus	Isla Changos	T404	Chan A. T404	Wet	PELAGIC	0	25	75	0	6.1	-21	0.238153	18.8954	0.325345	0.309581	0.106209	0.0285368	2.34654	-0.408785	-1.62672	-0.353233	0.386705	0.841929	-0.0126415	-0.018812	-0.0613147	-0.421099	0.566838	0.475921
Astyanax aeneus	Isla Changos	T406	Chan A. T406	Wet	PELAGIC	20	80	0	0	7.1	-20.4	0.260922	20.5425	0.240238	0.286134	0.107214	0.0338456	-0.62498	-0.408785	0.897198	-0.353233	2.12871	1.09827	-1.16692	-0.138686	-1.20959	-0.804816	0.791886	0.517693
Astyanax aeneus	Isla Changos	T408	Chan A. T408	Wet	PELAGIC	80	0	20	0	6.9	-20.5	0.276895	23.4746	0.258702	0.293696	0.0531515	0.01615	0.464578	-0.408785	-0.0282385	-0.353233	0.809129	1.17281	0.235137	-0.0621603	-0.963627	-0.962555	0.784533	0.587946
Astyanax aeneus	Isla Changos	T410	Chan A. T410	Wet	PELAGIC	0	0	100	0	6.3	-21.5	0.2493	17.5692	0.297753	0.292192	0.106566	0.0360644	1.60366	-0.408785	-0.99574	-0.353233	0.17675	0.246629	-0.437623	-0.251473	-0.651888	0.116762	-0.23732	0.973389
Astyanax aeneus	Isla Changos	T413	Chan A. T413	Wet	PELAGIC	0	7.14	85.71	7.14	6.1	-21.5	0.250811	17.0646	0.275667	0.310827	0.115602	0.032644	-0.62498	-0.408785	0.897198	-0.353233	1.37604	0.561904	-1.24144	-2.35244	-0.827384	-0.153384	-1.05284	-0.718383

## Sheet: RGRL and GI (E)
Table E. Gill raker numbers, relative gill raker lenghts, intestine lenghts and gut index.
		Gill Raker					Largest			Intestine
Species	CLAVE	number	E1(mm)	E4(mm)	C1(mm)	C4(mm)	E1, E4, C1, C4	GI(mm)	LE	Lenght	GI/SL	LGR/SL
Astyanax aeneus	T171	24	1.13	0.51	1.4	1.56	1.56	1.16	3.978	3.3	0.291604	0.392157
Astyanax aeneus	T172	25	1.31	0.69	1.68	1.73	1.73	1.54	5.47	4.7	0.281536	0.316271
Astyanax aeneus	T175	24	1.06	0.57	1.55	1.72	1.72	1.23	5.338	4.9	0.230423	0.322218
Astyanax aeneus	T176	24	1.17	0.67	1.66	1.64	1.66	1.47	6.683	6.2	0.219961	0.248391
Astyanax caballeroi	T177	23	1.71	0.67	1.44	1.78	1.78	2.01	8.27	7.9	0.243047	0.215236
Astyanax caballeroi	T182	25	1.63	0.83	1.95	1.8	1.95	1.92	6.903	4.5	0.27814	0.282486
Astyanax caballeroi	T190	26	1.29	0.61	1.62	1.67	1.67	1.43	8.806	10.4	0.162389	0.189643
Astyanax caballeroi	T205	24	2.1	0.84	2.6	2.57	2.6	2.2	9.375	5.3	0.234667	0.277333
Astyanax aeneus	T307	23	1.51	0.78	1.47	1.15	1.51	1.4	5.2	4.7	0.269231	0.290385
Astyanax caballeroi	T308	25	1.74	0.98	1.8	2.17	2.17	1.7	7.7	8.3	0.220779	0.281818
Astyanax caballeroi	T310	26	1.42	0.87	1.67	1.77	1.67	1.79	7.5	7.2	0.238667	0.222667
Astyanax caballeroi	T312	25	1.83	0.77	2.07	1.99	2.07	2.24	9.2	9.9	0.243478	0.225
Astyanax caballeroi	T314	25	1.41	0.81	1.43	1.19	1.43	1.46	7.9	7.3	0.18481	0.181013
Astyanax caballeroi	T315	26	1.54	0.86	2.4	2.19	2.4	2.02	8.1	8.2	0.249383	0.296296
Astyanax caballeroi	T316	23	1.69	0.94	1.74	1.62	1.74	1.43	7.9	8.3	0.181013	0.220253
Astyanax aeneus	T317	24	1.55	0.9	2.27	2.11	2.27	1.87	6.1	6.6	0.306557	0.372131
Astyanax aeneus	T318	25	1.39	0.85	1.77	1.96	1.96	1.65	5.8	8.2	0.284483	0.337931
Astyanax aeneus	T319	24	1.1	0.72	1.79	1.73	1.79	1.8	5.3	5.7	0.339623	0.337736
Astyanax aeneus	T320	24	1.27	0.78	1.89	1.93	1.93	1.59	5	5.4	0.318	0.386
Astyanax aeneus	T322	20	1.28	0.68	1.57	1.53	1.57	1.31	4.4	3.3	0.297727	0.356818
Astyanax aeneus	T329	24	1.57	0.89	2.34	2.2	2.34	2.06	7	8.8	0.294286	0.334286
Astyanax aeneus	T330	26	1.68	0.86	1.74	1.64	1.74	0.95	7.7	7.7	0.123377	0.225974
Astyanax caballeroi	T390	26	1.54	0.67	2.1	2.34	2.34	1.92	9.4	8.5	0.204255	0.248936
Astyanax aeneus	T393	24	1.52	0.8	1.96	1.82	1.96	1.61	7.3	7.8	0.220548	0.268493
Astyanax caballeroi	T396	26	1.29	0.77	1.58	1.64	1.64	0.66	6.7	6.4	0.0985075	0.244776
Astyanax caballeroi	T397	23	1.66	0.84	1.56	1.5	1.66	1.9	7	6.6	0.271429	0.237143
Astyanax aeneus	T398	25	1.27	0.46	1.73	1.69	1.73	1.62	6.4	6.4	0.253125	0.270312
Astyanax caballeroi	T399	27	2.15	1.21	2.4	2.21	2.4	2.28	10.1	5.6	0.225743	0.237624
Astyanax aeneus	T404	24	1.16	0.88	1.97	1.84	1.97	1.65	5.6	5.5	0.294643	0.351786
Astyanax aeneus	T406	25	1.86	0.84	1.9	1.88	1.9	1.96	5.5	6.4	0.356364	0.345455
Astyanax aeneus	T407	24	1.29	0.72	1.71	1.68	1.71	1.79	5.2	6.6	0.344231	0.328846
Astyanax aeneus	T408	25	1.05	0.67	1.57	1.23	1.57	1.24	7.1	7.4	0.174648	0.221127
Astyanax aeneus	T410	24	1.49	0.74	2.01	1.83	2.01	2.06	5.32	6.1	0.387218	0.37782
Astyanax aeneus	T413	24	1.35	0.62	1.88	1.87	1.88	1.61	4.61	5.2	0.349241	0.407809
